# Supplementary material for: Characterization of the Genomic Landscape in Cervical Cancer by Next Generation Sequencing
Source: Genes (Basel). 2022 Jan 31;13(2):287. doi: 10.3390/genes13020287 (PMC8871541; doi:10.3390/genes13020287)
Supplement: Supplementary file 1 [file genes-13-00287-s001.zip]

Archive with 1 entries (1 files):
- genes-1527502-supplementary.pdf
